# Supplementary material for: Genetic consequences of pond production of a pikeperch (Sander lucioperca L.) stock with natural origin: the effects of changed selection pressure and reduced population size
Source: PeerJ. 2020 Mar 17;8:e8745. doi: 10.7717/peerj.8745 (PMC7083162; doi:10.7717/peerj.8745)
Supplement: Supplemental Information 1 [file peerj-08-8745-s001.xls]

## Sheet: Raw Data
15	130	3	40	44	46
			Br	O	W
loci		Msl-1		Msl-3		Msl-5		Msl-6		Msl-9		Msl-2		Pfla-L8		Svi-18		Svi-4		Svi-6		Svil-L7		PflaL3		SviL8		Za138		Za199
1	Br	138	150	244	252	264	272	224	236	206	210	203	207	185	187	150	150	126	128	107	127	223	223	109	113	107	131	131	147	195	210
2	Br	138	150	244	246	254	280	232	244	210	250	189	207	185	191	146	170	116	126	127	129	217	223	105	113	117	119	141	141	195	195
3	Br	138	146	244	244	280	280	236	244	200	204	189	203	179	187	146	150	116	126	107	129	217	223	109	113	119	119	129	129	195	195
4	Br	138	138	240	244	242	280	228	244	206	250	203	203	181	181	146	152	128	132	127	131	221	223	105	109	119	119	129	133	195	195
5	Br	138	138	244	252	250	272	236	236	206	206	203	207	187	187	150	150	128	152	107	129	221	223	113	113	131	131	141	149	195	210
6	Br	138	138	244	244	264	264	228	228	200	210	207	211	179	181	150	170	128	128	107	127	221	221	109	109	117	131	131	141	210	210
7	Br	138	138	244	244	280	280	232	232	200	210	203	207	179	179	148	148	126	128	129	129	223	223	109	109	107	121	131	147	195	210
8	Br	132	138	244	246	264	272	228	232	200	206	203	207	163	163	146	148	126	128	129	129	217	223	105	109	119	119	129	157	195	210
9	Br	138	144	240	246	242	256	236	240	200	204	203	205	179	181	150	152	126	128	107	129	219	225	105	113	119	127	141	153	195	195
10	Br	138	150	244	252	264	272	224	236	206	210	203	207	185	187	150	150	126	128	107	127	223	223	109	113	107	131	131	147	195	210
11	Br	138	146	244	260	256	258	228	236	210	212	189	207	181	181	148	172	112	126	107	127	221	223	109	113	127	131	141	141	195	210
12	Br	138	140	244	244	258	264	232	244	200	206	203	207	183	187	150	172	126	152	107	135	223	223	109	113	117	117	149	159	195	210
13	Br	138	138	244	244	242	254	232	232	206	210	203	203	183	183	150	174	128	128	107	129	217	223	109	109	119	131	141	141	195	210
14	Br	138	146	240	244	258	264	228	236	210	212	203	203	181	181	146	174	112	116	107	127	223	223	105	113	131	131	141	141	195	198
15	Br	150	150	244	244	242	264	232	236	210	210	203	207	187	191	146	150	128	128	129	133	223	223	109	113	117	123	141	147	195	195
16	Br	138	146	240	244	258	264	228	236	210	212	203	203	181	181	146	174	112	116	107	127	223	223	105	113	131	131	141	141	195	198
17	Br	140	146	244	244	264	280	228	236	200	212	189	197	183	187	146	146	126	152	129	133	217	223	109	109	119	123	129	133	210	210
18	Br	138	138	240	246	278	280	228	236	210	212	203	207	183	183	146	152	112	132	127	131	221	223	109	113	117	119	141	151	195	213
19	Br	138	144	244	244	264	272	228	236	200	206	207	207	181	183	172	172	116	132	127	133	221	223	105	113	121	121	131	147	195	210
20	Br	138	148	244	252	264	280	228	244	206	206	203	207	181	181	148	150	128	152	129	129	223	223	107	109	119	131	131	147	195	210
21	Br	140	146	244	244	258	264	228	228	200	210	203	207	183	191	150	152	126	128	129	131	217	221	109	113	121	131	141	143	195	210
22	Br	140	140	244	246	254	280	228	244	200	200	203	203	161	163	150	174	112	126	107	133	221	223	105	105	119	121	131	141	198	210
23	Br	138	146	244	246	268	270	228	228	200	210	189	203	187	187	146	150	126	152	107	135	223	223	105	105	131	131	131	149	195	195
24	Br	138	140	244	244	256	280	228	228	200	210	203	207	183	183	150	152	128	128	107	131	223	223	109	109	119	121	131	141	195	210
25	Br	138	138	244	244	250	272	228	240	206	210	189	203	183	183	148	170	126	128	107	133	223	223	105	109	131	131	129	141	195	195
26	Br	140	146	244	246	264	268	228	240	206	206	203	215	183	183	150	150	126	152	127	135	219	221	105	107	117	131	141	161	195	195
27	Br	138	146	240	246	258	264	232	244	212	212	189	207	181	181	146	148	112	126	107	107	223	223	105	113	131	131	141	141	195	198
28	Br	138	150	244	244	250	264	236	236	204	204	189	203	161	163	150	150	120	126	129	135	217	227	107	113	117	123	129	159	195	195
29	Br	138	140	244	244	254	264	232	240	200	210	203	203	183	183	150	150	128	128	107	133	223	223	109	109	131	131	141	169	195	195
30	Br	148	150	244	246	250	264	228	228	200	204	203	207	181	181	152	170	126	128	107	129	221	223	105	109	117	119	147	147	195	210
31	Br	138	138	246	252	250	272	232	240	204	210	203	203	181	187	148	150	116	126	129	133	219	223	105	109	119	131	129	149	195	195
32	Br	138	138	244	246	244	264	228	232	200	206	189	207	181	191	146	150	112	126	131	135	217	223	105	109	131	131	133	133	195	198
33	Br	132	138	232	244	264	270	232	236	210	210	203	203	187	187	150	156	128	128	107	107	217	221	105	109	117	117	135	149	195	195
34	Br	138	138	240	244	280	280	228	244	204	206	189	207	187	187	150	152	116	128	129	131	221	221	109	109	119	119	131	153	195	210
35	Br	144	146	244	244	264	280	228	244	204	212	203	203	185	187	148	150	126	128	127	133	217	223	109	109	131	131	139	141	195	213
36	Br	144	150	244	246	256	290	232	240	200	212	207	207	185	187	150	150	128	132	107	107	221	223	105	109	119	131	133	141	195	195
37	Br	138	150	244	246	264	264	232	236	204	212	189	207	181	191	146	174	112	126	131	135	217	219	109	113	119	131	133	133	195	198
38	Br	138	138	244	252	244	280	232	244	210	250	189	203	185	185	150	150	116	128	129	133	217	223	105	113	119	119	141	141	195	195
39	Br	138	138	244	246	264	270	228	236	210	210	203	207	181	187	150	174	132	152	107	129	221	221	105	109	131	131	149	155	195	210
40	Br	144	150	244	246	248	256	232	240	200	204	203	203	185	187	150	170	128	132	107	107	223	225	107	115	119	131	133	147	195	195
41	O	138	150	244	244	264	280	244	244	210	210	189	207	185	191	146	150	126	126	107	129	223	223	105	113	119	131	131	141	195	210
42	O	138	144	244	244	250	258	228	244	206	212	189	203	187	187	146	172	112	128	107	133	217	223	105	109	119	131	129	141	195	195
43	O	138	138	240	252	242	250	228	236	206	250	203	203	181	187	146	150	128	128	107	127	221	223	109	113	119	119	129	141	195	195
44	O	138	138	244	244	250	280	236	244	206	250	203	203	187	187	146	150	128	128	107	131	223	223	105	113	119	119	129	149	195	210
45	O	138	138	244	252	244	264	232	236	206	206	203	207	183	191	150	174	112	128	107	127	217	219	109	109	119	131	133	141	195	210
46	O	138	144	244	252	250	254	236	244	206	210	203	203	187	187	146	146	116	126	107	133	217	223	109	113	121	131	131	141	195	195
47	O	138	138	244	244	244	264	232	236	200	206	203	207	183	183	150	174	112	128	127	129	217	217	109	109	131	131	133	141	210	210
48	O	138	138	244	244	242	250	236	244	206	206	203	203	187	187	146	150	128	152	107	131	221	223	109	113	119	119	129	141	195	195
49	O	144	150	240	244	244	280	236	244	206	210	205	207	179	185	146	152	126	126	107	129	223	225	113	113	119	119	141	141	195	195
50	O	144	150	240	244	244	280	236	244	200	250	189	203	181	191	146	152	126	126	129	129	219	223	105	113	119	119	141	141	195	195
51	O	138	150	246	252	254	264	232	236	206	210	203	207	185	191	150	170	116	126	127	127	217	223	113	113	117	131	131	141	195	210
52	O	138	150	244	252	254	272	232	236	210	210	203	207	185	185	150	170	116	128	107	129	217	223	113	113	119	131	131	141	195	195
53	O	138	150	244	244	254	264	224	232	210	210	207	207	185	191	150	170	126	126	107	129	223	223	109	113	107	119	141	147	195	210
54	O	138	150	244	246	272	280	232	236	206	210	189	203	185	185	150	170	126	128	107	127	223	223	105	113	107	117	141	147	195	210
55	O	138	150	246	252	254	272	236	244	210	210	189	203	185	185	146	150	116	128	127	127	217	223	105	109	119	131	131	141	195	210
56	O	138	138	240	252	250	280	236	244	206	250	203	207	187	187	146	150	128	128	107	127	223	223	105	113	119	119	133	141	195	195
57	O	138	138	244	244	244	254	228	232	200	206	189	203	191	191	150	150	126	128	107	127	217	217	109	109	131	131	133	141	210	210
58	O	138	138	244	252	254	272	224	232	210	250	189	203	185	185	146	150	116	128	127	127	223	223	105	109	107	119	141	147	195	195
59	O	138	138	244	252	254	264	232	236	206	210	203	207	183	183	150	150	112	128	107	127	217	223	105	109	131	131	133	141	195	195
60	O	138	150	244	246	264	264	236	236	204	204	203	207	191	191	146	150	120	126	135	135	219	227	107	109	117	119	133	159	195	195
61	O	138	138	244	252	254	264	232	236	206	210	189	203	191	191	174	174	126	128	129	135	217	219	105	109	131	131	133	141	195	210.13
62	O	138	138	244	252	254	264	232	236	200	210	189	203	183	183	150	150	112	128	107	135	217	223	109	109	119	131	133	141	195	195
63	O	138	138	244	252	264	272	228	236	200	206	207	207	181	187	150	170	128	128	107	129	221	221	109	113	131	131	141	149	210	210
64	O	138	144	240	244	256	280	240	244	200	250	203	207	181	191	146	152	116	128	129	129	217	225	105	105	117	119	141	141	195	195
65	O	138	138	244	246	244	254	232	240	206	250	189	205	179	191	150	170	126	128	107	127	217	219	105	113	119	127	141	153	195	195
66	O	138	144	244	246	244	254	236	244	204	210	189	205	179	185	146	152	126	126	107	127	223	225	105	105	119	119	141	153	195	195
67	O	138	138	244	252	254	264	232	236	206	206	189	203	183	183	150	150	112	128	127	129	217	219	109	109	131	131	133	141	195	210
68	O	138	146	244	246	264	280	228	244	206	210	203	215	183	183	150	150	126	128	129	135	219	223	107	113	117	119	141	141	195	195
69	O	138	138	244	252	254	272	236	244	210	250	203	207	185	191	146	150	126	128	107	127	223	223	113	113	107	117	141	147	195	195
70	O	138	138	244	252	244	250	236	244	206	250	203	207	187	187	146	150	132	152	127	129	221	223	109	113	119	131	133	149	195	195
71	O	150	150	244	246	264	264	236	236	204	212	189	203	191	191	146	150	112	126	135	135	217	219	109	113	117	131	133	159	195	198
72	O	138	150	244	244	264	280	224	244	210	210	189	203	185	191	146	150	126	126	127	127	223	223	105	113	107	119	141	147	195	210
73	O	138	138	244	244	244	272	228	236	206	206	203	203	187	187	146	150	128	132	107	131	221	223	105	113	119	119	129	149	195	195
74	O	146	148	244	244	280	280	244	244	206	212	203	203	187	187	148	150	126	128	129	133	217	223	109	109	119	131	141	147	210	213
75	O	138	138	244	252	244	244	228	232	200	206	203	207	191	191	174	174	112	128	107	135	217	223	109	109	119	131	133	141	210	210
76	O	138	138	244	244	244	254	228	232	206	210	189	203	183	183	150	174	126	128	129	135	217	217	105	109	119	131	133	141	210	210
77	O	138	150	240	246	244	280	232	240	204	210	189	203	181	185	146	152	126	128	107	127	219	223	105	105	119	119	141	141	195	195
78	O	138	138	240	252	244	272	228	236	206	206	203	203	181	187	146	150	128	128	129	131	221	223	109	113	119	131	133	141	195	195
79	O	144	146	244	252	250	258	228	244	206	212	203	203	183	183	146	146	112	128	127	133	223	223	105	109	117	119	129	141	195	195
80	O	138	144	244	244	244	264	228	232	206	206	189	207	181	181	146	172	112	132	131	133	223	223	105	113	121	131	131	133	195	195
81	O	138	138	244	244	250	264	228	236	206	210	207	207	181	187	150	170	128	128	107	127	221	223	109	113	119	131	141	149	195	210
82	O	138	138	244	252	272	280	228	244	210	210	189	203	183	183	148	150	128	128	133	133	223	223	109	113	119	131	129	141	195	195
83	O	138	144	246	246	244	280	236	244	206	210	189	205	181	185	146	152	116	126	107	129	219	223	105	113	117	127	141	153	195	195
84	O	138	140	244	252	272	280	228	232	200	204	203	203	187	187	148	152	116	128	129	131	223	223	105	109	119	119	129	131	195	210
85	W	140	144	234	246	258	280	232	232	200	210	203	207	183	191	150	178	126	126	127	129	219	223	109	109	107	121	129	157	195	213
86	W	132	142	244	246	250	254	228	232	200	206	203	213	181	185	148	150	126	132	125	131	223	223	109	109	107	119	131	161	195	198
87	W	138	138	244	244	256	280	236	244	200	206	203	203	179	179	152	174	112	116	127	131	221	223	109	109	121	133	131	133	195	213
88	W	132	140	242	244	254	272	232	236	200	200	211	211	183	191	148	150	116	126	129	129	221	223	109	113	107	119	131	131	195	210
89	W	138	144	244	246	260	280	232	244	206	206	203	211	183	183	150	150	126	128	133	133	217	219	107	109	119	119	149	153	195	210
90	W	138	140	244	252	242	280	228	232	210	210	199	203	183	187	150	150	116	116	129	133	219	221	105	109	119	123	129	141	210	210
91	W	132	146	244	244	242	280	238	244	200	206	203	211	163	163	150	166	132	154	127	131	217	223	109	109	107	119	135	141	210	213
92	W	132	132	246	246	258	288	232	236	200	250	207	211	179	181	152	174	126	152	127	133	223	223	109	109	107	137	129	129	195	195
93	W	146	148	244	252	258	280	232	244	200	206	203	203	179	187	148	150	116	126	129	129	223	223	109	109	123	133	129	131	195	210
94	W	132	138	242	244	258	288	232	240	200	200	203	211	163	163	146	146	126	132	109	131	217	223	109	109	107	133	131	159	195	213
95	W	132	138	260	260	254	258	228	236	200	210	203	211	181	181	146	172	126	132	129	129	223	223	105	105	107	133	129	157	195	204
96	W	124	132	244	256	242	250	228	240	200	206	203	203	181	181	146	150	132	132	131	133	219	221	107	113	107	137	129	141	195	210
97	W	126	140	242	244	264	268	232	232	200	200	203	211	181	183	150	174	126	130	117	129	217	223	107	109	133	137	131	151	195	195
98	W	132	140	244	244	260	290	232	244	200	200	209	211	183	183	174	176	126	126	129	129	223	223	109	113	117	127	129	131	195	195
99	W	132	138	246	246	260	294	236	240	200	200	203	211	187	193	156	174	126	126	131	131	223	223	105	109	103	133	129	147	195	195
100	W	124	132	242	254	254	254	214	240	200	200	203	203	181	183	156	178	126	126	125	129	223	223	109	109	119	133	129	131	195	195
101	W	132	134	246	246	268	284	232	240	200	200	203	211	195	195	146	176	126	132	129	135	221	225	109	109	119	121	129	131	195	201
102	W	140	142	246	246	254	284	232	242	200	200	203	207	183	183	174	174	126	130	125	129	223	225	109	109	133	133	131	149	195	195
103	W	140	142	246	246	254	284	232	242	200	200	199	203	183	183	174	174	126	130	125	129	223	225	109	109	133	133	131	149	195	195
104	W	124	142	244	246	268	286	232	240	200	200	209	211	163	163	158	174	126	126	107	133	223	223	105	109	107	117	129	147	195	195
105	W	132	138	244	246	254	284	236	236	200	200	203	203	161	161	146	174	126	130	129	131	217	217	105	109	121	133	129	131	198	198
106	W	124	132	244	244	258	284	236	236	200	206	203	211	181	181	146	150	126	132	125	133	223	223	109	113	133	133	131	145	192	195
107	W	136	138	244	246	258	284	214	228	200	200	201	211	163	163	146	150	126	126	125	131	223	223	105	109	119	133	129	131	195	195
108	W	124	150	242	246	254	280	228	232	198	204	197	211	187	191	146	150	126	126	129	129	223	223	109	109	119	137	131	131	195	198
109	W	132	140	242	246	256	256	232	240	200	206	201	203	181	181	150	176	126	126	129	129	223	223	109	109	119	133	129	131	195	195
110	W	138	140	242	242	258	274	228	228	200	212	203	211	185	185	150	174	126	126	125	129	223	227	109	109	119	121	129	155	195	195
111	W	138	140	246	246	254	284	228	232	200	200	203	211	181	183	146	170	126	126	131	133	221	223	109	109	133	137	129	129	189	201
112	W	124	140	242	246	242	258	228	228	202	204	207	207	163	163	150	178	126	126	125	129	217	223	105	105	119	133	129	157	195	198
113	W	132	152	244	246	272	288	228	232	200	200	203	213	181	181	150	178	126	126	129	129	217	223	105	109	117	137	129	131	195	213
114	W	124	138	240	244	254	254	232	240	200	200	203	211	185	185	174	176	120	126	129	129	221	223	109	109	117	133	131	147	195	213
115	W	132	140	244	246	254	254	236	240	196	200	209	211	181	181	148	178	120	126	127	133	217	223	105	109	133	133	129	131	195	195
116	W	124	140	246	246	254	254	232	232	200	210	203	207	181	183	154	170	126	126	121	129	223	227	107	109	133	137	131	139	195	195
117	W	124	138	246	246	254	282	228	232	200	200	203	211	181	181	166	174	126	132	125	133	223	223	105	109	133	137	129	131	195	213
118	W	132	142	244	246	254	286	232	240	200	200	211	211	163	181	150	156	120	126	107	131	223	223	109	109	107	119	129	129	195	210
119	W	132	138	242	246	254	258	232	242	196	210	207	211	181	181	146	178	126	126	129	131	221	223	109	111	107	121	129	141	195	201
120	W	124	138	244	246	264	284	228	228	200	200	203	213	181	181	146	150	126	126	129	129	221	223	107	109	133	133	125	131	195	210
121	W	132	136	244	246	258	284	232	244	200	200	203	203	183	191	174	178	128	130	129	129	225	227	109	109	133	137	129	129	195	195
122	W	132	146	242	246	254	280	228	228	200	200	193	203	181	183	146	174	126	126	125	127	223	223	109	109	119	133	129	129	195	198
123	W	132	140	242	246	256	258	228	232	200	200	207	211	181	183	150	174	126	130	129	133	219	223	101	109	119	121	127	129	195	213
124	W	132	146	246	246	254	284	236	244	206	206	203	207	181	183	150	174	126	124	129	129	221	221	105	105	133	133	131	135	198	201
125	W	122	132	244	244	270	270	236	244	206	210	203	205	179	179	150	166	126	126	127	133	217	223	105	105	119	127	133	141	195	198
126	W	124	124	244	246	258	272	224	232	200	200	211	211	185	185	150	174	126	126	119	129	223	223	105	109	133	137	129	147	195	213
127	W	132	138	242	242	254	254	236	244	200	200	209	209	181	183	150	150	132	132	129	131	217	223	107	109	121	133	123	131	195	195
128	W	138	146	242	244	242	246	236	244	200	210	207	211	183	183	146	150	128	128	129	131	223	225	105	109	133	135	131	131	195	195
129	W	124	138	246	246	258	262	228	232	200	210	203	211	181	181	146	174	126	126	125	129	223	223	105	109	119	119	129	129	195	195
130	W	124	134	242	246	270	278	232	236	200	200	207	211	187	187	146	148	126	126	129	129	223	223	109	109	117	133	131	131	195	201
