# Supplementary material for: Genetic consequences of pond production of a pikeperch (Sander lucioperca L.) stock with natural origin: the effects of changed selection pressure and reduced population size
Source: PeerJ. 2020 Mar 17;8:e8745. doi: 10.7717/peerj.8745 (PMC7083162; doi:10.7717/peerj.8745)
Supplement: Supplemental Information 6 [file peerj-08-8745-s006.xls]

## Sheet: Munka2
MATRIX OF MAXIMUM LIKELIHOOD RELATEDNESS
	br1	br2	br3	br4	br5	br6	br7	br8	br9	br10	br11	br12	br13	br14	br15	br16	br17	br18	br19	br20	br21	br22	br23	br24	br25	br26	br27	br28	br29	br30	br31	br32	br33	br34	br35	br36	br37	br38	br39	br40	o1	o2	o3	o4	o5	o6	o7	o8	o9
br1	1
br2	0	1
br3	0	0.19	1
br4	0	0	0.12	1
br5	0.35	0	0	0	1
br6	0.16	0	0	0	0	1
br7	0.23	0	0.06	0	0	0.1	1
br8	0.13	0	0.14	0	0	0	0.24	1
br9	0	0	0.1	0.09	0	0	0	0	1
br10	1	0	0	0	0.35	0.16	0.23	0.13	0	1
br11	0.02	0.02	0.01	0	0	0.1	0.01	0	0.07	0.02	1
br12	0.01	0	0	0	0.17	0.06	0	0.04	0	0.01	0.09	1
br13	0	0	0.01	0.06	0	0.07	0.18	0.07	0.02	0	0	0	1
br14	0	0	0	0	0	0	0	0	0	0	0.36	0.07	0	1
br15	0.24	0.18	0.01	0	0	0	0.14	0	0	0.24	0	0.02	0.24	0	1
br16	0	0	0	0	0	0	0	0	0	0	0.36	0.07	0	1	0	1
br17	0	0	0.4	0.05	0	0.08	0.02	0.26	0	0	0.03	0.09	0	0	0.1	0	1
br18	0	0	0	0.35	0	0	0	0	0.05	0	0.18	0	0	0.19	0	0.19	0	1
br19	0.14	0	0	0	0.03	0.18	0.14	0.11	0.02	0.14	0.09	0.09	0	0	0	0	0	0	1
br20	0.21	0	0	0	0.23	0.05	0.32	0.2	0	0.21	0	0.06	0	0	0	0	0.05	0	0.07	1
br21	0.04	0	0	0	0	0.26	0.18	0	0.03	0.04	0.23	0.2	0	0.07	0	0.07	0.1	0.02	0.12	0	1
br22	0	0.06	0	0.08	0	0.05	0.09	0	0	0	0.05	0.08	0.03	0.13	0	0.13	0.12	0	0.15	0	0.19	1
br23	0	0	0.11	0	0.06	0.08	0	0	0	0	0	0.14	0	0.12	0	0.12	0.07	0	0	0.03	0.08	0.11	1
br24	0	0	0	0.2	0	0.34	0.36	0	0.05	0	0.08	0.17	0.07	0	0.05	0	0.09	0.12	0.11	0.12	0.45	0.29	0.11	1
br25	0	0	0.01	0	0.12	0.05	0.05	0.16	0	0	0.08	0	0	0	0	0	0	0	0	0	0	0.02	0.12	0	1
br26	0	0	0	0	0.04	0	0	0	0.01	0	0	0.16	0	0	0	0	0.13	0	0	0.1	0.06	0.07	0.28	0	0.06	1
br27	0	0.19	0	0	0	0	0	0.04	0.08	0	0.38	0.14	0	0.54	0	0.54	0.02	0.1	0	0	0.05	0.07	0.13	0	0.07	0	1
br28	0	0	0.26	0	0.03	0	0	0	0	0	0	0.15	0	0	0.12	0	0.11	0	0	0	0	0	0	0	0	0.08	0	1
br29	0	0	0	0	0	0.14	0.12	0	0	0	0	0.13	0.5	0.02	0.24	0.02	0.02	0	0	0	0.12	0.13	0.12	0.31	0.29	0.08	0	0	1
br30	0.04	0.04	0.08	0	0.1	0.31	0.06	0.21	0.12	0.04	0	0	0	0	0.14	0	0	0.07	0.08	0.22	0.19	0.07	0.05	0.13	0.05	0	0	0.06	0	1
br31	0	0.03	0.12	0	0.09	0	0.1	0.33	0.19	0	0	0	0	0	0.04	0	0.03	0	0	0.04	0	0	0.05	0	0.43	0.03	0	0.07	0.09	0	1
br32	0	0.07	0	0.02	0	0	0	0.24	0	0	0.07	0	0	0.07	0	0.07	0.06	0	0	0	0.05	0.09	0.27	0	0.01	0	0.22	0	0	0	0	1
br33	0	0	0	0	0.01	0.14	0	0.08	0	0	0	0.07	0.1	0	0.16	0	0	0	0	0	0.01	0	0.12	0	0	0	0	0	0.08	0	0	0	1
br34	0	0	0.24	0.34	0	0.16	0.14	0	0.11	0	0	0	0	0	0	0	0	0.22	0.04	0.28	0.13	0.01	0	0.31	0	0	0	0	0	0.15	0	0	0	1
br35	0	0	0.16	0.01	0	0	0.06	0	0	0	0.17	0	0.07	0.14	0	0.14	0.19	0.07	0.05	0.15	0.12	0.01	0	0	0.14	0	0.14	0	0.15	0	0.06	0	0	0.03	1
br36	0	0	0	0.14	0	0.02	0	0	0.26	0	0.1	0	0	0	0	0	0.05	0.04	0.08	0	0	0	0	0.17	0	0	0.12	0	0.14	0.05	0.14	0.07	0.04	0	0	1
br37	0	0.08	0	0	0	0.01	0	0	0	0	0.12	0	0	0.15	0	0.15	0.15	0.09	0	0	0	0.05	0	0	0	0	0.26	0.18	0	0	0	0.51	0	0	0.06	0.07	1
br38	0	0.46	0.26	0.06	0	0	0	0	0	0	0	0	0.18	0	0.04	0	0.06	0	0	0	0	0	0	0	0	0	0.1	0	0.04	0	0.2	0	0	0.1	0	0	0	1
br39	0	0	0	0.01	0.3	0.25	0	0.06	0	0	0	0.05	0.13	0.04	0.01	0.04	0	0.08	0.07	0.05	0.07	0.04	0.37	0	0.01	0.08	0	0	0	0.18	0.04	0.1	0.26	0.09	0	0.11	0	0	1
br40	0	0	0.06	0.08	0	0.01	0	0	0.32	0	0	0	0	0	0	0	0	0	0	0.02	0	0	0	0.04	0.04	0.04	0	0.05	0.09	0.19	0.13	0	0.03	0	0	0.51	0	0	0	1
o1	0.31	0.5	0.22	0	0	0.01	0.14	0	0	0.31	0	0	0.05	0	0.15	0	0	0	0	0.16	0	0.08	0.18	0.09	0	0	0.2	0	0	0	0	0.01	0	0.09	0	0	0.07	0.29	0.07	0	1
o2	0	0	0.11	0.07	0	0	0	0	0	0	0.42	0.1	0	0.5	0	0.5	0.15	0	0.1	0.01	0	0.08	0	0	0.43	0	0.34	0	0.05	0	0.03	0	0	0	0.25	0.02	0	0.05	0	0	0	1
o3	0	0	0.1	0.53	0.34	0.04	0	0	0.15	0	0.15	0	0.18	0.07	0.1	0.07	0	0.14	0	0	0	0	0	0	0.08	0	0	0	0	0	0.05	0	0	0.08	0	0	0	0.13	0	0	0	0.2	1
o4	0	0	0.27	0.5	0.37	0	0	0.02	0	0	0	0.05	0.11	0	0.07	0	0	0	0	0	0	0	0	0.19	0.12	0	0	0	0.06	0	0.1	0	0.03	0.09	0	0	0	0.23	0	0	0.14	0.5	0.46	1
o5	0.1	0	0	0	0.17	0.06	0.03	0	0	0.1	0	0	0.39	0.03	0	0.03	0	0	0	0.18	0	0.01	0	0	0	0	0	0	0	0	0	0.28	0	0	0	0	0.28	0	0.1	0	0	0.01	0.06	0	1
o6	0.02	0.09	0.22	0	0.13	0	0.02	0	0	0.02	0	0	0.01	0.1	0	0.1	0.05	0	0.19	0	0.06	0.14	0	0.02	0.13	0	0	0	0.06	0	0.13	0	0	0	0.11	0	0	0.14	0	0	0.13	0.33	0.13	0.06	0	1
o7	0	0	0	0	0.09	0.24	0.08	0.12	0	0	0	0.04	0.4	0.05	0.02	0.05	0.1	0	0	0	0.13	0.01	0	0	0	0	0	0	0.09	0	0	0.34	0	0	0.04	0	0.23	0	0.14	0	0	0.01	0	0	0.69	0	1
o8	0	0	0.29	0.5	0.37	0	0	0	0.03	0	0	0.06	0.3	0	0.08	0	0.02	0	0	0.09	0	0	0	0.04	0.12	0.02	0	0.02	0	0	0	0	0	0.14	0	0	0	0	0.03	0	0	0.5	0.61	0.6	0	0.19	0	1
o9	0	0.5	0.16	0.17	0.04	0	0	0	0.36	0	0	0	0.06	0.02	0.08	0.02	0	0.09	0	0	0	0	0	0	0	0	0.07	0	0	0	0	0	0	0.08	0	0.06	0	0.16	0	0.14	0.5	0	0.01	0.02	0	0.13	0	0.05	1
o10	0	0.5	0.27	0.2	0	0	0.02	0.06	0.4	0	0	0	0	0.09	0	0.09	0	0.03	0	0.02	0	0	0	0	0	0	0.02	0	0	0.03	0	0	0	0.08	0	0.06	0	0.35	0	0.06	0.37	0	0.07	0.11	0	0.02	0	0.05	0.61
o11	0.5	0.5	0.05	0	0.09	0.15	0	0	0	0.5	0	0.02	0	0.05	0.11	0.05	0	0	0.1	0	0	0	0	0.05	0	0	0	0	0.02	0.01	0.1	0	0	0	0	0	0.01	0.02	0	0.01	0.1	0	0	0	0.12	0.24	0.09	0	0.03
o12	0.5	0.5	0	0	0.29	0.08	0.01	0	0	0.5	0	0	0.3	0	0.24	0	0	0	0.02	0	0	0	0	0.01	0.08	0	0	0	0.13	0	0.15	0	0.07	0	0	0	0.05	0.34	0.08	0.06	0.25	0	0	0	0.11	0.34	0	0	0.07
o13	0.5	0.5	0.01	0	0	0.1	0.34	0	0	0.5	0	0.01	0.18	0	0.32	0	0	0	0.05	0.01	0	0	0	0	0	0	0	0	0.07	0.25	0	0	0	0	0	0	0	0	0.07	0.02	0.41	0	0	0	0	0	0	0	0.17
o14	0.55	0.5	0	0	0.09	0.06	0.19	0	0	0.55	0	0.02	0	0.05	0.22	0.05	0	0	0	0	0	0	0.01	0	0.2	0	0	0	0	0.19	0	0	0.03	0	0	0	0.07	0	0	0.1	0.18	0	0	0	0.06	0	0	0	0
o15	0.5	0.5	0.14	0	0	0	0	0	0	0.5	0	0	0.04	0.06	0.02	0.06	0	0	0	0	0	0	0.03	0.01	0	0	0	0	0	0	0.12	0.01	0.02	0.02	0	0	0	0.23	0.05	0	0.3	0.09	0	0.04	0	0.33	0	0.01	0
o16	0.02	0.2	0.12	0.5	0.33	0.04	0	0	0	0.02	0	0	0	0.05	0.14	0.05	0	0.08	0	0.01	0	0	0	0	0	0	0.02	0	0	0	0	0	0	0.07	0	0	0	0.36	0	0	0.05	0.09	0.68	0.58	0.12	0.14	0.02	0.36	0.24
o17	0.06	0	0	0	0.03	0.27	0.04	0.1	0	0.06	0	0	0.5	0.02	0	0.02	0.11	0	0	0	0.13	0	0	0.06	0.16	0	0	0	0.25	0	0	0.34	0	0	0.11	0.01	0	0.03	0	0	0	0	0	0	0.5	0	0.67	0	0
o18	0.5	0.5	0	0.09	0	0	0.13	0	0	0.5	0	0	0.16	0	0.11	0	0	0	0.02	0	0	0	0.05	0	0.1	0	0	0	0.06	0	0.17	0	0	0.01	0	0	0	0.35	0	0	0	0	0.21	0.03	0	0.07	0	0	0
o19	0.22	0	0	0	0.19	0	0	0	0	0.22	0	0	0.5	0.16	0.01	0.16	0	0	0	0	0	0	0	0	0.15	0	0.03	0	0.5	0	0	0.32	0.13	0	0	0.1	0.09	0.14	0.08	0	0	0.11	0	0	0.63	0.11	0.47	0	0
o20	0	0.12	0.02	0	0.02	0.01	0	0	0.05	0	0	0.17	0	0	0.05	0	0	0.01	0	0.07	0	0	0	0	0	0.2	0	0.58	0	0.1	0.04	0.11	0	0	0	0	0.5	0	0	0.12	0	0	0	0	0.03	0	0	0	0
o21	0.08	0	0	0	0.07	0	0	0	0	0.08	0	0	0.5	0.05	0	0.05	0	0	0	0	0	0.01	0	0	0.28	0	0	0.06	0.06	0	0.06	0.28	0	0	0	0	0.33	0	0.13	0	0	0	0	0	0.47	0.01	0.5	0	0
o22	0	0	0	0	0	0.06	0.06	0	0	0	0	0.02	0.5	0	0	0	0	0	0	0	0	0	0.16	0.03	0	0	0	0.01	0.53	0	0	0.5	0.11	0	0	0.09	0.25	0.24	0	0	0	0.18	0	0	0.39	0.03	0.34	0	0
o23	0.23	0	0	0	0.52	0.55	0	0.08	0	0.23	0.05	0.06	0.03	0.01	0	0.01	0.06	0.01	0.22	0.17	0.33	0	0	0.06	0.09	0	0	0	0	0.19	0	0.07	0.05	0.08	0	0.06	0	0	0.34	0.01	0	0	0.11	0.03	0.28	0	0.33	0	0
o24	0	0.5	0.18	0.22	0	0	0.04	0.04	0.5	0	0	0	0	0.02	0	0.02	0	0.12	0	0.04	0	0	0.01	0.08	0	0	0	0	0	0.02	0.02	0	0	0.16	0	0.2	0	0.34	0	0.17	0	0.01	0.02	0.06	0	0.03	0	0	0.32
o25	0	0.5	0	0.06	0	0.09	0	0	0.41	0	0.04	0	0.04	0.01	0	0.01	0	0	0	0	0	0	0	0	0.13	0.1	0	0	0.06	0	0.08	0	0	0.02	0	0.1	0.07	0.33	0	0.18	0	0	0.13	0.1	0.11	0	0	0	0.11
o26	0	0.5	0.08	0.09	0	0	0	0	0.43	0	0	0	0	0	0	0	0	0.03	0	0	0	0.04	0.06	0	0	0	0	0	0	0.02	0.03	0	0	0.1	0	0	0	0.04	0	0.1	0.23	0.03	0.04	0.02	0	0.1	0	0.05	0.51
o27	0.09	0	0	0	0.29	0.03	0	0	0	0.09	0	0	0.5	0	0	0	0	0	0	0.08	0	0	0	0	0.02	0.03	0	0	0.18	0	0	0.31	0	0	0	0.01	0.18	0.09	0	0	0	0.03	0	0	0.73	0	0.63	0	0
o28	0.03	0.12	0.12	0	0	0	0	0	0	0.03	0.02	0.12	0	0.02	0.02	0.02	0	0	0	0.2	0.07	0.02	0.08	0	0	0.5	0.02	0.19	0	0.07	0	0	0	0	0.11	0	0	0.23	0	0.01	0.2	0	0	0	0	0	0	0	0.07
o29	0.5	0.5	0.03	0	0.2	0	0.07	0	0	0.5	0	0.05	0	0	0.24	0	0	0	0.02	0	0	0	0	0	0	0	0	0	0	0	0	0	0	0	0	0	0	0.12	0	0	0.15	0	0.24	0.17	0.09	0.29	0	0.08	0.08
o30	0	0	0.1	0.35	0.5	0	0	0	0	0	0	0.1	0	0	0.03	0	0	0.09	0.03	0.19	0	0	0.03	0	0	0	0	0	0	0	0.1	0.03	0	0	0	0.04	0	0.19	0.21	0	0	0	0.38	0.31	0.21	0.13	0.08	0.4	0
o31	0	0	0.01	0	0	0.07	0	0	0	0	0.04	0.14	0	0.14	0.12	0.14	0.1	0.01	0	0	0	0.05	0.03	0	0	0.09	0.16	0.5	0	0.02	0	0.32	0	0	0.06	0	0.67	0	0	0	0	0	0	0	0.05	0	0.05	0	0
o32	0.5	0.5	0.08	0	0	0	0.16	0	0	0.5	0	0	0	0	0.22	0	0	0	0	0.04	0	0	0	0	0	0	0	0	0	0.03	0	0	0	0	0	0	0	0.12	0	0	0.61	0	0	0.14	0	0	0	0	0.22
o33	0	0	0.11	0.45	0.36	0	0	0.2	0	0	0	0	0	0.05	0	0.05	0	0.13	0.17	0	0	0	0.05	0.04	0.19	0	0	0	0	0	0.13	0.02	0.09	0.07	0	0.09	0	0.07	0.17	0.08	0.01	0.16	0.43	0.55	0.01	0	0	0.6	0
o34	0	0	0.2	0	0	0	0.25	0.05	0	0	0.06	0	0.15	0	0.12	0	0.25	0.06	0	0.5	0	0.05	0	0	0.05	0	0.1	0	0.01	0.11	0.18	0	0	0.07	0.54	0	0	0.11	0	0	0.09	0.15	0	0.05	0	0.01	0.04	0	0
o35	0	0	0	0	0	0.11	0	0.16	0	0	0	0.12	0.38	0.05	0	0.05	0.1	0	0	0	0	0.1	0.02	0.11	0	0	0	0	0	0	0	0.34	0	0	0	0	0.2	0.02	0.04	0	0	0.06	0	0	0.61	0	0.57	0	0
o36	0	0.05	0	0	0	0.05	0	0.13	0	0	0	0	0.5	0	0	0	0.08	0	0	0	0.05	0.03	0	0	0.24	0	0	0.09	0	0	0	0.37	0	0	0	0.04	0.17	0.3	0.07	0	0	0.05	0	0	0.36	0	0.58	0	0
o37	0.06	0.5	0.04	0.16	0	0	0	0	0.38	0.06	0	0	0	0.01	0	0.01	0	0.11	0	0	0	0	0.06	0	0.06	0.05	0.08	0	0.06	0.1	0.2	0	0	0.1	0	0.07	0.08	0.23	0	0.09	0.19	0	0.05	0	0	0	0	0	0.31
o38	0.07	0	0	0.39	0.5	0	0	0.05	0	0.07	0.06	0	0.05	0	0.07	0	0	0.17	0	0.09	0.06	0	0	0.02	0.01	0	0	0	0	0	0	0.16	0	0.19	0	0.1	0	0.13	0	0	0	0	0.55	0.16	0.24	0	0.1	0.41	0.12
o39	0	0	0.1	0.21	0	0	0	0	0	0	0.15	0.05	0	0.37	0.02	0.37	0.16	0.1	0.03	0.07	0.02	0.01	0	0	0.18	0	0.2	0	0	0.01	0.08	0	0	0	0.22	0	0	0	0	0	0	0.67	0.36	0.25	0.03	0.28	0	0.24	0
o40	0	0.05	0	0.15	0	0	0.04	0	0.05	0	0.05	0.06	0	0	0	0	0	0.06	0.5	0.01	0.05	0.07	0.04	0.1	0.05	0	0.07	0	0	0	0	0.51	0	0	0	0.1	0.2	0	0	0.01	0.12	0.32	0	0	0.08	0.2	0.04	0.02	0
o41	0.25	0	0	0	0.5	0.5	0	0	0	0.25	0.21	0.06	0.22	0.02	0.01	0.02	0	0.1	0.21	0	0.1	0	0	0.18	0.29	0	0	0.05	0	0.18	0	0	0.14	0.07	0	0.09	0	0	0.34	0.04	0	0	0.33	0.33	0.25	0	0.24	0.28	0
o42	0.05	0	0.15	0.06	0.03	0	0.11	0.1	0	0.05	0	0	0	0	0.2	0	0.03	0	0	0.23	0	0	0	0.13	0.5	0	0	0	0.23	0	0.31	0	0.06	0	0.23	0	0	0.5	0	0	0.13	0.26	0.18	0.18	0	0.11	0	0.08	0
o43	0	0.5	0.17	0.05	0	0	0	0	0.43	0	0.05	0	0	0	0	0	0	0.06	0.02	0	0	0	0	0	0	0	0.03	0	0	0	0.1	0	0	0.15	0	0	0	0.11	0	0	0.15	0	0	0.02	0	0.24	0	0	0.48
o44	0	0	0.24	0.32	0	0	0.38	0.5	0.04	0	0	0.06	0	0	0	0	0.17	0	0.03	0.31	0.14	0.21	0	0.5	0.12	0	0	0	0.07	0.13	0.5	0.01	0	0.36	0.02	0	0	0.1	0	0.07	0	0	0.01	0.2	0	0	0	0.04	0
[truncated: 35 more columns]
